# Supplementary material for: Unique microbial communities persist in individual cystic fibrosis patients throughout a clinical exacerbation
Source: Microbiome. 2013 Nov 1;1:27. doi: 10.1186/2049-2618-1-27 (PMC3971630; doi:10.1186/2049-2618-1-27)
Supplement: Additional file 1: Table S1 — Summarized clinical data of the patients analyzed in this study, including coded the identifier used to label the sample, dates of each clinical event, forced expiratory volume in 1 second (FEV1) at each clinical event and the antibiotics used for treatment of the exacerbation event. [file 2049-2618-1-27-S1.xlsx]

## Sheet: Sheet2
Patient ID numbers	Age	Baseline Date (B)	Exacerbation Date (E)	Treatment Date (T)	Recovery Date (R)	FEV1 (B)	FEV1 (E)	FEV1 (T)	FEV1 (R)	ABX at exacerbation
100	18	2010-12-15	2010-10-11	2010-10-19	2010-11-17	22	19	30	24	Azithromycin	Ceftazidime	Tobramycin
101	23	2011-05-09	2010-11-04	2010-11-17	2011-01-26	74	57	70	77	Ceftazidime	Tobramycin	Vancomycin
102	31	2010-12-15				43				Ceftazidime	Tobramycin
200	35	2010-11-15	2011-01-29	2011-02-14	2011-03-21	40	32	34	27	Meropenem	Tobramycin	Vancomycin
201	29	2010-12-06	2011-05-06		2011-01-31	66	74		79	Aztreonam	Gentamycin
202	24	2010-11-01	2011-02-01	2011-02-14	2011-03-21	24	23	20	20	Colistin	Meropenem	Tobramycin
203	53	2010-10-18	2011-01-19	2011-01-31	2011-03-21	43	26	31		Azithromycin	Meropenem	Tobramycin
204	40	2010-11-01	2010-12-01	2011-03-15	2011-01-03	21	21	25	24	Ceftazidime	Ciprofloxacin
205	29	2010-11-15	2010-11-20	2010-11-30	2011-01-03	29	22	33	20	Meropenem	Tobramycin	Vancomycin
206	22	2010-11-01	2011-01-05	2011-01-17	2011-01-31	53	46	59	53	Azithromycin	Ceftazidime	Tobramycin
207	41	2011-05-09	2010-11-22	2010-12-02	2010-12-20	48	51	57	56	Ciprofloxacin
208	29		2011-04-18		2010-12-20		40		47	Ciprofloxacin	Doxycycline
209	69	2011-02-07				23
210	19		2011-02-24	2011-02-28			20	26		Azithromycin	Levofloxacin	Meropenem
211	41	2011-01-31	2011-03-02	2011-03-21	2011-05-06	42	49	49	49	Ceftazidime	Minocycline	Tobramycin
212	39	2011-06-22	2011-03-09	2011-03-23	2011-08-23	48	39	52	45	Aztreonam	Tobramycin	Vancomycin
213	33		2011-11-10	2011-11-22			37	47		Ceftazidime	Tobramycin
