# Supplementary material for: Unique microbial communities persist in individual cystic fibrosis patients throughout a clinical exacerbation
Source: Microbiome. 2013 Nov 1;1:27. doi: 10.1186/2049-2618-1-27 (PMC3971630; doi:10.1186/2049-2618-1-27)
Supplement: Additional file 2: Table S2 — Raw reads generated from deep sequencing of the V4-V6 region of the 16S rRNA gene. The first column indicates the individual genera identified in at least one sample analyzed in the study, and each subsequent column lists the number of reads for each genus in the sample analyzed. The labeling of each column corresponding to the labeling scheme used in Figure 2A. An entry of 0 indicates no reads for that particular genus in that sample. [file 2049-2618-1-27-S2.xls]

## Sheet: Sheet1
Family	Genus	X100B	X100E	X100T	X100R	X101B	X101E	X101T	X101R	X200B	X200E	X200T	X200R	X201B	X201E	X201R	X202B	X202E	X202R	X203B	X203E	X204B2	X204E	X204T	X204R	X205B1	X205E	X205R	X207B	X207E	X207T	X207R	X208E	X209B	X210E	X210T	X211B	X211E	X212B	X212E	X212T	X212R	X213E	X213T	X206T	X206R1	X102B
Acidimicrobiaceae		0	0	0	0	0	0	0	0	0	0	0	0	0	0	0	0	0	0	0	0	0	0	0	0	0	0	0	0	0	0	0	0	0	0	0	0	0	0	0	0	0	0	0	0	0	0
Acidimicrobiaceae	Ilumatobacter	0	0	0	0	0	0	0	0	0	0	0	0	0	0	0	0	0	0	0	0	0	0	0	0	0	0	0	0	0	0	0	0	0	0	0	0	0	0	0	0	0	0	0	0	0	0
Acidobacteriaceae		0	0	0	0	0	0	0	0	0	0	0.00158907	0	0	0	0	0	0	0	0	0	0	0	0	0	0	0	0	0	0	0	0	0	0	0	0	0	0	0	0	0	0	0	0	0	0	0
Acidobacteriaceae	Edaphobacter	0	0	0	0	0	0	0	0	0	0	0	0	0	0	0	0	0	0	0	0	0	0	0	0	0	0	0	0	0	0	0	0	0	0	0	0	0	0	0	0	0	0	0	0	0	0
Acidothermaceae	Acidothermus	0	0	0	8.01603e-05	0	0	0	0	0	0	0	0	0	0	0	0	0	0	0	0	0	0	0	0	0	0	0	0	0	0	0	0	0	0	0	0	0	0	0	0	0	0	0	0	0	0
Actinomycetaceae	Actinobaculum	0	0	0	0	0	0	0	0	0	0	0	0	0.000159033	0.000126032	0	0	0	0	0	0	0	0	0	0	0	0	0	0	0	0	0	0	0	0	0	0	0	0.000352082	0	0.000824526	0	0	0	0	0	0
Actinomycetaceae	Actinomyces	0.000285323	5.38967e-05	0.00511818	0	0.000662471	0.000447094	0.00178501	0.00194332	0	0.00333411	0	0	0.00170961	0.0011973	0.00654624	0.000378	0.0097576	0.000531632	0.0001153	0.00322085	0.00854087	0.000903996	0	0.013579	0.000357718	0.000208333	0.000522193	0.0173303	0.0163884	0.00511027	0.000306054	0.0220596	0.000328911	0	0	0.00651859	0.0093754	0.00686559	0.000861857	0.0443745	0.00721565	7.71605e-05	0	0.0721198	0.0321953	0.000210172
Aerococcaceae	Abiotrophia	0	0.00156301	0.37403	0.000801603	0	5.96125e-05	0	2.90048e-05	0	0	0	0.000331418	7.95165e-05	0.000126032	0.000787206	3.78e-05	0.00284276	0.0017278	0	0	0	0	0	0	5.96196e-05	0	0.000580215	0.000147283	0	0	0	0	0.000274093	0	0	0	0	0.000440102	0	0	0.00215203	0	0	0.00589077	0	0
Aerococcaceae	Aerococcus	0	0	0	0	0	0	0	5.80097e-05	0	0	0	0	0	0	0	0	0	0	0	0	0	0	0	0	0	0	0	0	0	0	0	0	0	0	0	0	0	0	0	0	0	0	0	0	0	0
Alcaligenaceae	Achromobacter	0.479114	0.572976	0.347864	0.562084	0	0.0146349	0	0	0	0	0.0114413	0	0.000278308	0	0.000248591	3.78e-05	0.000230494	0.000265816	0.000634152	0	0	0	0	0	0	0	0	0	0	0	0	0.00106056	0	0	0	6.03573e-05	0	0.00114427	0.00135435	0	0.000316476	0	0	0	0	0
Alcaligenaceae	Bordetella	0.00639123	0.00776113	0.00414055	0.0180895	0	5.96125e-05	0	0	0	0	0.000158907	0	0	0	0	0	0	0	0	0	0	0	0	0	0	0	0	0	0	0	0	0	0	0	0	0	0	0	0.000123122	0	0	0	0	0	0	0
Alcaligenaceae	Derxia	0	0.00210197	0	0.00881764	0	0	0	0	0	0	0	0	0	0	0	0	0	0	0	0	0	0	0	0	0	0	0	0.000392754	0	0	0	0	0	0	0	0	0	0	0	0	0.00164567	0	0	0	0	0
Bacillaceae	Bacillus	0	0	0	0	0	0	0	0	0	0	0	0	0	0	0	0	0	0	0	0.000292804	0	0	0	0	0	0	0	0	0	0	0	0	0	0	0	0	0	0	0	0	0	0	0	0	0	0
Bacillaceae	Geobacillus	0	0	0	0	0	0	0	0	0	0	0	0	0	0	0	0	0	0	0	7.32011e-05	0	0	0	0	0	0	0	0	0	0	0	0	0	0	0	0	0	0	0	0	0	0	0	0	0	0
Bifidobacteriaceae	Alloscardovia	0	0	0	0	0	0	0	0	0	0	0	0	0	0	0	0	0	0	0	0	0	0	0	0	0	0	0	0	0	0	0	0	0	0	0	0	0	0	0	0	0	0	0	0	0	0
Bifidobacteriaceae	Bifidobacterium	0	0	0	0	0	0	0	8.70145e-05	0	0	0	0	0	0	0	0	0	0	0	0	0.00035886	0	0.00273857	0.000323311	0	0	0	0	0.000371058	0	0	0	0	0	0	0	0	0	0	0	0	0	0	0	5.26067e-05	3.00246e-05
Bifidobacteriaceae	Gardnerella	0	0	0	0	0	0	0	0	0	0	0	0	0	0	0	0	0	0	0	0	0	0	0	0	0	0	0	0	0	0	0	0	0	0	0	0	0	0	0	0	0	0	0	0	0	3.00246e-05
Bifidobacteriaceae	Scardovia	0	0.000269484	0.0131117	2.67201e-05	5.52059e-05	5.96125e-05	0	0.000493082	0.000147828	0.00104372	0	0	0.000119275	0.000126032	0.00140868	0	0.000845146	0	5.76502e-05	0.00065881	0.000143544	9.03996e-05	0.00242258	0.000323311	0	0	0	0.000589131	0.000556586	0.000376547	0	0	0	0	0	0.000181072	0	0	0	0.000449741	0	0	0	0.000252461	0.00626019	0
Bradyrhizobiaceae	Afipia	0.000228258	0	0	0	0	0	0	0	0.000147828	0	0	0	3.97583e-05	0	0.000455751	0	0	0	0	0.000146402	0	0	0	0	0	0	0	9.81884e-05	0	0	0	0	0	0	0	0	0	0	0	0	0	0	0	0	0.00015782	0
Bradyrhizobiaceae	Bosea	0	0	0	0	0	0	0	0	0	0	0	0	0	0	0	0	0	0	0	0	0	0	0	0	0	0	0	0	0	0	0	0	0	0	0	0	0	0	0	0	0	0	0	0	0	0
Bradyrhizobiaceae	Bradyrhizobium	0.000798904	0.000377277	0.00471562	0	0	8.94188e-05	0	0	0	0	0.120769	0.000110473	0.00023855	6.30159e-05	0.000787206	0.0002268	0.00226653	0.000930356	0	7.32011e-05	0	0	0	0	5.96196e-05	0	0	4.90942e-05	0	0	0	0	5.48186e-05	0.000124564	0	0.000120715	0	0	0	0	0	0	0.000154464	0	5.26067e-05	0
Bradyrhizobiaceae	Nitrobacter	0	0	0	0	0	0	0	0	0	0	0.000158907	0	0	0	0	0	0	0	0	0	0	0	0	0	0	0	0	0	0	0	0	0	0	0	0	0	0	0	0	0	0	0	0	0	0	0
Bradyrhizobiaceae	Rhodopseudomonas	0	0	0	0	0	0	0	0	0	0	0.00270141	0	3.97583e-05	0	0	0	0	0	0	0	0	0	0	0	0	0	0	0	0	0	0	0	0	0	0	0	0	0	0	0	0	0	0	0	0	0
Burkholderiaceae	Burkholderia	0	5.38967e-05	0	0	0	0	0	0	8.8697e-05	0	0.000158907	0	0	0	0.000290023	3.78e-05	0	0	0	0	0	0	0	0	0	0	0	0	0	0	0	0	0	0	0.000156177	0	0	0	0	0	0	0	0	0	0	0.00903741
Burkholderiaceae	Cupriavidus	0	0	0	0	5.52059e-05	0	0	0	0	0	0	0	0	0	0	0	3.84157e-05	0.0017278	0	0	7.17721e-05	9.03996e-05	0	0	0	5.20833e-05	0	0	6.18429e-05	0	0	0	0	0	0	0	0	0	0	0.000824526	0	0	0	0	0.000210427	3.00246e-05
Burkholderiaceae	Ralstonia	0.000228258	5.38967e-05	0.00184024	0.00154977	0.000552059	0.00235469	0.00317334	0.000696116	0.00248352	0.000637829	0.0518036	0.00220946	0.000556616	0.000252064	0.00381173	0.000718201	0.00142138	0.000930356	0.0012683	0.000146402	0	0	0.00115863	0.00010777	0	0	0	4.90942e-05	0	5.37924e-05	0	0.732209	0	0.000373692	0.0020303	0.000241429	0.00950209	0.000352082	0.00209308	0.00217375	0.000189885	0.00216049	7.7232e-05	0	0	0.000180148
Campylobacteraceae	Campylobacter	0	5.38967e-05	0	0.000133601	0.000607265	0.000119225	0	0.0012182	0	0	0	0	3.97583e-05	0.000567143	0	0	3.84157e-05	0	0	0	0	9.03996e-05	0	0.000323311	0	0	0	0.00093279	0.0004329	0.000484131	0	0.00074239	0	0	0	0.000181072	0	8.80204e-05	0.000369367	0	0.00113931	0	0	0.000420769	0.000263033	3.00246e-05
Cardiobacteriaceae	Cardiobacterium	0	0	0	8.01603e-05	0	0	0	0	0	0	0	0	0	0.000189048	0	0	0	0	0	0	0	0	0	0	0	0	0	0	0	0	0	0	0	0	0	0	0	0	0	0	6.32951e-05	0	0	0	0	0
Carnobacteriaceae		0	0	0	0	0	0	0	0	0	0	0	0	0	0	0	0	0	0	0	0	0	0	0	0	0	0	0	0	0	0	0	0	0	0	0	0	0	0	0	0	0	0	0	8.41538e-05	0	0
Carnobacteriaceae	Granulicatella	0	0.000592864	0.00776353	0.00272545	0.00386441	0.00128167	0	0.00104417	5.91314e-05	0.000840775	0	0.00132567	0	0.00447413	0.00505469	0	0	0.0136895	0.0001153	0.0354293	0	0.000271199	0	0.011747	0.000476957	0	0.000696258	0.00127645	0.00575139	0.00172136	6.12107e-05	0.00318167	0.000164456	0	0	0.0235997	0.00874192	0.00132031	0.0093573	0.024361	0.0052535	0	0	0.0201128	0.0308801	0.000210172
Carnobacteriaceae	Marinilactibacillus	0	0	0	0	0	0	0	0	0.000147828	0	0	0	0	0	0	0	0	0	0	0	0	0	0	0	0	0	0	0	0	0	0	0	0	0	0	0	0	0	0	0	0	0	0	0	0	0
Carnobacteriaceae	Trichococcus	0	0	5.75076e-05	0	0	0	0	0	0	0	0	0	0	0	0	0	0	0	0	0	0	0	0	0	0	0	0	0	0	0	0	0	0	0	0	0	0	0	0	0	0	0	0	0	0	0
Caulobacteraceae		0	0	0	0	0	0	0	0	0	0	0	0	0	6.30159e-05	0	0	0	0	0	0	0	0	0	0	0	0	0	0	0	0	0	0	0	0	0	0	0	0	0	0	0	0	0	0	0	0
Caulobacteraceae	Caulobacter	0	0.000107793	0	0	0	0.000119225	0.000330557	0	2.95657e-05	0	0.0150961	0	3.97583e-05	6.30159e-05	0.000124296	0	0.000384157	0.000132908	0	0	0	0	0	0	0	0	0	0	0	0	0	0	0	0	0.00046853	0.000120715	0	0	0	0	0	7.71605e-05	0	0	0	0
Caulobacteraceae	Phenylobacterium	0	0	0	0	0	0	0	0	0	0	0	0	0	0	0	0	0	0	0	0	0	0	0	0	0	0	0	0	0	0	0	0	0	0	0	0	0	0	0	0	0	0	0	0	0	0
Chitinophagaceae	Sediminibacterium	0.000114129	0	0	0	0	0	0	0	0	0	0.0190688	0	3.97583e-05	0	0	3.78e-05	7.68315e-05	0	0	0	0	0	0	0	0	0	0	0	0	0	0	0	0	0	0	0	0	0	0	0	6.32951e-05	0	0	0	0	0
Chromatiaceae	Rheinheimera	0	0	0	0	0	0	0	0	0	0	0	0	0	0	0	0	0	0	0	0	0	0	0	0.00010777	0	0	0	0	0	0	0	0	0	0	0	0	0	0	0	0	0	0	0	0	0	0
Clostridiaceae	Caloramator	0	0	0	0	0	0	0	0	0	0	0	0	0	0	0	0	0	0	0	7.32011e-05	0	0	0	0	0	0	0	0	0	0	0	0	0	0	0	0	0	0	0	0	0	0	0	0	0	0
Comamonadaceae	Acidovorax	0	0	0	0	0	0	0	0	0	0	0	0.000110473	0	0	0	0	0	0	0	0	0	0	0	0	0	0	0	0	0	0	0	0	0	0	0	0	0	0	0	0	0	0	0	0	0	0
Comamonadaceae	Aquabacterium	5.70646e-05	0	0.000115015	0	0	0	0	0	0	0	0.0157318	0.000110473	3.97583e-05	6.30159e-05	0.000372887	3.78e-05	0.000384157	0.000132908	0	0	0	0	0	0	0	0	0	0	0	0	0	0	0	0	0	0	0	0	0	0	0	0	0	0	0	0
Comamonadaceae	Aquamonas	0	0	0	0	0	0	0	0	0	0	0	0	0	0	0	0	0	0	0	7.32011e-05	0	0	0	0	0	0	0	0	0	0	0	0	0	0	0	0	0	0	0	0	0	0	0	0	0	0
Comamonadaceae	Comamonas	0.000114129	0.000107793	0.000632584	0.000213761	0	0	9.9167e-05	8.70145e-05	0.000177394	5.79845e-05	0.000317813	0	0.000198791	0	0.00157441	0	3.84157e-05	0	0.000403551	0.00131762	0.000215316	0	0	0.00118547	0.000178859	0	0.000232086	0.000638225	0	0.000376547	6.12107e-05	0	0.000219274	0	0	0	0	0	0	0	0	0	0	0	0.00163081	3.00246e-05
Comamonadaceae	Curvibacter	5.70646e-05	0	0	0	0	0	0	0	0	2.89922e-05	0	0	3.97583e-05	0	0.00066291	0	0	0	0	0	0	0	0	0	0	0	0	0	0	0	0	0	0	0	0	0	0	0	0	0	0	0	0	0	0	0
Comamonadaceae	Delftia	0	0	0	0	0	0.000417288	0.000462779	0	0.000118263	0	0.00683299	0	0	0	0.000331455	3.78e-05	0	0	0	0	0	0	0	0	0	0	0	0	0	0	0	0	0	0.000249128	0.00109324	0	0.000633473	0	0	0	0	0	0	0	0	0
Comamonadaceae	Methylibium	0	0	0	0	0	0	0	0	0	0	0	0	0	0	0	0	0	0	0	0	0	0	0	0	0	0	0	0	0	0	0	0	0	0	0	0	0	0	0	0	0	0	0	0	0	0
Comamonadaceae	Pelomonas	0	0	0	0	0.000110412	0	0	0	0	5.79845e-05	0	0	0	0	0	3.78e-05	0	0	0	0	0	0	0	0	0	0	0	0	0	0	0	0	0	0	0	0	0	0	0	0	0	0	0	0	0	0
Comamonadaceae	Roseateles	0	0	0	0.000133601	0	0	0	5.80097e-05	0	0	0	0	0	0	0.000248591	3.78e-05	0	0	0.0001153	0	0	0	0.000210659	0	0	0	0	0	0	0	0	0.000636335	0	0.000373692	0	0	0.00126695	0	0	0	0	0	0	0	0	3.00246e-05
Comamonadaceae	Schlegelella	0	0	0	0	0	0	0	0	0	0	0	0	0	0	0	0	0	0	0	0	0	0	0	0	0	0	0	0	0	0	0	0	0	0	0	0	0	0	0	0	0	0	0	0	0	0
Comamonadaceae	Variovorax	0	0	0	0.000160321	0.000110412	0	0.000198334	0	0	0	0.00127125	0	3.97583e-05	6.30159e-05	8.28638e-05	0	3.84157e-05	0	0	0	0	0	0	0	0	0	0	0	0	0	0	0	0	0	0	0	0	0	0	0	0	7.71605e-05	0	0	0	0
Coriobacteriaceae	Atopobium	0.000228258	5.38967e-05	0.00695842	0.000133601	0.000496853	0	0.000826392	0.00382864	0	0	0	0	3.97583e-05	0.000567143	0.000497183	0	0.00192079	0	0	0	0.00244025	0	0	0.00129324	0	5.20833e-05	0	0.00324022	0.0017316	0.000645508	0.000122421	0	0	0	0	0.000301787	0.000253389	0.000176041	0	0.00412263	0.000569656	0.000154321	0	0.00235631	0.00536588	0.0041434
Coriobacteriaceae	Cryptobacterium	0	0	0	0	0	0	0	0	0	0	0	0	0	0	0	0	0	0	0	0	0	9.03996e-05	0	0.00010777	0	0	0	0	0	0	0	0	0	0	0	0	0	0.000176041	0	0.000224871	0.000253181	0	0	0	0.0007891	3.00246e-05
Coriobacteriaceae	Olsenella	0	0	0	0	0	0	0	0	0	0	0	0	0	0	0	0	0	0	0	0	0	0	0	0.00010777	0	0	0	0	0	0	0	0	0	0	0	0	0	0	0	0	0	0	0	0	0	0
Corynebacteriaceae		0	0	0	0	0	0	0.000198334	0	0	5.79845e-05	0	0	0	0	0	0	0	0	0	0	0	0	0	0	0	0	0	0	0	0	0	0	0	0	0	0	0	0	0	0	0	0	0	0	0	0
Corynebacteriaceae	Corynebacterium	0	0	0	5.34402e-05	0	0.000119225	0.000297501	0.00124721	0.000266091	0.000289922	0.000635627	0	0.000397583	0.000126032	0.000580046	0	0.000192079	0	0.0001153	7.32011e-05	0	0	0	0	0	0	0	0.000196377	0	0.00150619	0	0	0	0	0	0	0.00126695	0.000440102	0	0.000524698	0.00120261	0	0	0.0441808	0.00047346	0
Cytophagaceae	Flectobacillus	0	0	0	0	0	0	0	0	0	0	0	0	0	0	0	0	0	0	0	0	0	0	0	0	0	0	0	0	0	5.37924e-05	0	0	0	0	0	0	0	0	0	0	0	0	0	0	0	0
Cytophagaceae	Hymenobacter	0	0	0	0	0	0	0	0	0	0	0	0	0	0	0	0	0	0	0	0	0	0	0	0	0	0	0	0	0	0	0	0	0	0	0	0	0	0	0	0	0	0	0	0	0	0
Deinococcaceae	Deinococcus	0	0	0	0	0	0	0	0	0	0	0	0	0	0	0	0	0	0	0	0	0	0	0	0	0	0	0	0	0	0	0	0	0	0	0	0	0	0	0	0	0	0	0	0	0	0
Enterobacteriaceae	Erwinia	0	0	0	0	0	0	0	0	0	0	0	0	0	0	0	0	0	0	0	0	0	0	0	0	0	0	0	0	0	0	0	0	0	0	0	0	0	0	0	7.49569e-05	0	0	0	0	0	0
Enterobacteriaceae	Escherichia	0.00074184	0.000538967	0.00166772	8.01603e-05	5.52059e-05	0.000685544	0.00165278	5.80097e-05	0.00141915	0.000463876	0.0462419	0	0	0	0.00314882	0.0003024	0.000307326	0	0.000345901	7.32011e-05	0	0	0	0	0	5.20833e-05	0	0	0	0	0	0.00074239	5.48186e-05	0.000124564	0	6.03573e-05	0	0	0.000123122	0	0	0	0	0	0.00063128	3.00246e-05
Enterobacteriaceae	Pectobacterium	0	0	0	0	0	0	0	0	0	0	0	0	0	0	0	0	0	0	0	0	0	0	0	0	0	0	0	0	0	0	0	0	0	0	0	0	0.000126695	0	0	0	0	0	0	0	0	0
Enterobacteriaceae	Serratia	0	0	0	0.000427522	0	0.000357675	0.000330557	0	0	8.69767e-05	0.00556174	0	3.97583e-05	0	0.000124296	0	0	0.000132908	0.0001153	0	0	0	0	0	0	0	0	0	0	0	0	0.00159084	0	0	0.000312354	0	0.00190042	0	0	0	0	7.71605e-05	0	0	0	0
Enterobacteriaceae	Yersinia	0	0	0	0	0	0	0	0	0	0	0	0	0	0	0	3.78e-05	0	0	0	0	0	0	0	0	0	0	0	0	0	0	0	0	0	0	0	0	0	0	0	0	0	0	0	0	0	0
Enterococcaceae	Enterococcus	0	0	0	0	0	0	0	0	0	0	0.0594311	0	0	0	0	0	0	0	0	0.000878413	0	0	0	0	0	0	0	0	0	0	0	0	0	0.000124564	0	0	0	0	0	0	0	0	0	0	0	0
Erysipelotrichaceae		0	0	0	0	0	0	0	0	0	0	0	0	0	0	0	0	0	0	0	0	0	0	0	0	0	0	0	0	0	0	0	0	0	0	0	0	0	0	0	0	0	0	0	0	0	3.00246e-05
Erysipelotrichaceae	Bulleidia	0	0	0	0	0	0	0	0	0	0	0	0	0	0	0	0.0001134	0.000729899	0	0	0	0	0	0	0	0	0	0	0	0	0	0	0	0	0	0	0	0	0	0	0	0	0	0	0	0	0
Erysipelotrichaceae	Solobacterium	0	0	0	0	0	0	0	0	0	0	0	0	7.95165e-05	0.000819207	0	0.0003402	0.00672275	0	0	0	0	0	0	0	0	0	0	0	0	0	0	0	0	0	0	0.00235394	0	0	0.000369367	0.00554681	0.000316476	0	0	0.0124548	0	0.000360295
Erythrobacteraceae	Erythrobacter	0	0	0	0	0	0	0	0	0	0	0	0	0	0	0	0	0	0	0	0	0	0	0	0	0	0	0	0	0	0	0	0	0	0	0	0	0	0	0	0	0	0	0	0	0	0
Eubacteriaceae	Eubacterium	0	0	0	0	0.000772883	0	0	0	0	0	0	0	0.000755407	0	0	0	0	0	0	0	0	0	0	0	0	0	0	0	0	0	0	0	0	0	0	0	0	0	0	0	0	0	0	0	0.00015782	0
Flavobacteriaceae		0	0	0	0	0	0	0	0	0	0	0	0	0	0	0	0	0	0	0	0	0	0	0	0	0	0	0	0	0	0	0	0	0	0	0	0	0	0	0	0	0	0	0	0	0	0
Flavobacteriaceae	Actibacter	0	0	0	0	0	0	0	0	0	0	0	0	0	0	0	0	0	0	0	0	0	0	0	0	0	0	0	0	0	0	0	0	0	0	0	0	0	0	0	0	0	0	0	0	0	0
Flavobacteriaceae	Bergeyella	5.70646e-05	5.38967e-05	0.00218529	0.000187041	0	2.98063e-05	0	0	0	0	0	0	3.97583e-05	6.30159e-05	0.000745774	0	3.84157e-05	0	0	0	0	0	0	0	0	0	0	4.90942e-05	0	0	0	0	0.000109637	0	0	0	0	8.80204e-05	0	7.49569e-05	6.32951e-05	0	7.7232e-05	0.002188	0	0
Flavobacteriaceae	Capnocytophaga	0.00154074	0.000269484	0.00132268	0.00195057	0.00027603	0	0	0.000435073	0	0.000434883	0	0	0.000993957	0.000441112	0.000165728	0.000604801	0.00729899	0	0	0	7.17721e-05	0.00343518	0	0.000323311	0.000238479	0	0	0.00122736	0	0.000268962	0	0	0.000219274	0	0	0.00277644	0.0024072	0.00105625	0	0	0.00101272	0	0	0.0152318	5.26067e-05	0
Flavobacteriaceae	Chryseobacterium	0	0	0	0	0	0	0	0	0	0	0	0	0	0	0	0	0	0	0	0	0	0	0	0	0	0	0	0	0	0	0	0	0	0	0	0	0	0	0	7.49569e-05	0	0	0	0	0	0
Flavobacteriaceae	Cloacibacterium	0	0	0	0	0	2.98063e-05	0	0	0	0	0	0	0	0	0	0	0	0	0	0	0	0	0	0	0	0	0	0	0	0	0	0	0	0	0	0	0	0	0	0	0	0	0	0	0	0
Flavobacteriaceae	Epilithonimonas	0	0	0	0	0	0	0	0	0	0	0	0.000110473	0	0	0	0	0	0	0	0	0	0	0	0	0	0	0	0	0	0	0	0	0	0	0	0	0	0	0	0	0	0	0	0	0	0
Fusobacteriaceae	Fusobacterium	0.00165487	0.000215587	0	0.00101536	0.0108756	0.00229508	0.00294195	0.0231169	0	0	0	0	0.00178912	0.0086962	8.28638e-05	0.000529201	0.0116016	0	5.76502e-05	0	0	0	0	0	0.000178859	0.000364583	0	0.00181649	0.000371058	0.000753093	0	0	0.000328911	0	0	0.347779	0.518307	0.00378488	0	0	0.00221533	0.244367	0.000849552	0.000589077	0.00436635	3.00246e-05
Gemmatimonadaceae	Gemmatimonas	0	0	0	0	0	0	0	0	0	0	0.000158907	0	0	0	0	0	0	0	0	0	7.17721e-05	0	0	0	0	0	0	0	0	0	0	0	0	0	0	0	0	0	0	0	0	0	0	0	0	0
Haliangiaceae	Haliangium	0	0	0	0	0	0	0	0	0	0	0	0	0	0	0	0	0	0	0	0	0	0	0	0	0	0	0	0	0	0	0	0	0	0	0	0	0	0	0	0	0	0	0	0	0	0
Helicobacteraceae	Sulfurimonas	0	0	0	0	0	0	0	0	0	0	0	0	0	0	0	0	0	0	0	0	0	0	0	0	0	0	0	0	0	0	0	0	0	0	0	0	0	0	0	0	0	0	0	0	0	0
Hyphomicrobiaceae		0	0	0	0	0	0	0	0	0	0	0	0	0	0	0	0	0	0	0	0	0	0	0	0	0	0	0	0	0	0	0	0	0	0	0	0	0	0	0	0	0	0	0	0	0	0
Intrasporangiaceae	Knoellia	0	0	0	0	0	0	0	0	0	0	0	0	0	0	0	0	0	0	0	0	0	0	0	0	0	0	0	0	0	0	0	0	5.48186e-05	0	0	0	0	0	0	0	0	0	0	0	0	0
Intrasporangiaceae	Terrabacter	0	0	0	0	0	0	0	0	0	0	0	0	0	0	0	0	0	0	0	0	0	0	0	0	0	0	0	0	0	0	0	0	0	0	0	0	0	0	0	0	0	0	0	0	0	0
Kineosporiaceae	Quadrisphaera	0	0	0	0	0	0	0	0	0	0	0	0	0	0	0	0	0	0	0	7.32011e-05	0	0	0	0	0	0	0	0	0	0	0	0	0	0	0	0	0	0	0	0	0	0	0	0	0	0
Lachnospiraceae	Blautia	0	0	0	0	0	0	0	0	0	0	0	0	0	0	0	0	0	0	0	0	0	0	0	0	0	0	0	0	6.18429e-05	0	0	0	0	0	0	0	0	0	0	0	0	0	0	0	0	0
Lachnospiraceae	Butyrivibrio	0	0	0	0	0	0	0	0	0	0	0	0	0	0	0	0	0	0	0	0	0	0	0	0	0	0	0	0	0	0	0	0	0	0	0	0	0	0	0	0	0	0	0	0	0	0
Lachnospiraceae	Catonella	0	0	0	5.34402e-05	0	0	0	0	0	0	0	0	0	0.000630159	0	0	0.00053782	0	0	0	0	0	0	0	0	0	0	0.00181649	0.000865801	0	0	0	0	0	0	0	0	0	0	0	0.000443066	0	0	0	0.000263033	0
Lachnospiraceae	Howardella	0	0	0	0	0	0	0	0.000261044	0	0	0	0	0	0.000189048	0	3.78e-05	7.68315e-05	0	0	0	0	0	0	0	0	0	0	0	0	0	0	0	0	0	0	6.03573e-05	0	0	0	0	0	0	0	0	5.26067e-05	3.00246e-05
Lachnospiraceae	Johnsonella	0.000228258	0	0	0	5.52059e-05	0	0	5.80097e-05	0	0	0	0	0.000119275	0.000567143	0	0.000189	0.0138297	0	5.76502e-05	7.32011e-05	0.00337329	0.00216959	0	0.0100226	0	0	0	0.00834602	0.0047619	0.00112964	0.000122421	0	0.00038373	0	0	0.000784645	0.00848853	8.80204e-05	0.00049249	0.0339555	0.000379771	0	0	0	0.00468199	0
Lachnospiraceae	Moryella	0	0	0	0	0	0	0	0	0	0	0	0	3.97583e-05	0.000126032	0	0	0	0	0	0	0	0	0	0	0	0	0	0	6.18429e-05	0.000161377	6.12107e-05	0.000424223	0	0	0	0	0.0205245	0.000704163	0.000369367	0.00449741	0.00158238	0	0	0	0	0.00039032
Lachnospiraceae	Oribacterium	0	0	0	0.000374081	0.00215303	0.0004769	0.000429724	0.00394466	2.95657e-05	0	0	0	0.000357824	0.0011973	0	0.0001512	0.00276593	0.000531632	0	0	0.00394746	9.03996e-05	0	0.0021554	0	0	0	0.00608768	0.00371058	0.00145239	0	0.000848446	0.000164456	0	0	0.01014	0.0176105	0.00114427	0	0.00719586	0.00860814	0	0	0.0233106	0.0101531	0.000480394
Lachnospiraceae	Shuttleworthia	0	0	0	0	0	0	0	0	0	0	0	0	0	0	0	0	0	0	0	0	0	0	0	0	0	0	0	4.90942e-05	0	0.000107585	0	0	0	0	0	0	0	0	0	7.49569e-05	6.32951e-05	0	0	0	0.000210427	0
Lactobacillaceae	Lactobacillus	0	0	0	0	0.000220824	8.94188e-05	0.000826392	0.00223337	2.95657e-05	0.000231938	0.00397267	0.000110473	0	0	0	0	3.84157e-05	0.000132908	5.76502e-05	0.00212283	0	0	0.0113756	0	0	0.000208333	5.80215e-05	0.000736413	0.00142239	0.000860678	0	0	0	0	0	0	0	0	0	0.000149914	0	0	0	0	0.00568152	0.0235393
Leptotrichiaceae	Leptotrichia	0	0	0	0.00235137	5.52059e-05	0.000566319	0	0	0	0.000898759	0	0	0.000318066	0.00107127	0.00339741	0	0.000921978	0	0	0	0	0.00189839	0	0.00334088	0.000953914	0	0	0.000638225	0.000494743	0.00311996	0	0.00106056	0	0.000249128	0	6.03573e-05	0	0.00501716	0	0.00951953	0.000316476	0	0	0	0.000736493	0.000120098
Leptotrichiaceae	Sneathia	0	0	0	0	0	0	0	0	0	0	0	0	0	0	0	0	0	0	0	0	0	0	0	0	0	0	0	0	0	0	0	0	0	0	0	0	0	0	0	0	0	0	0	0	0	0
Leuconostocaceae	Weissella	0	0	0	0	0	0	0	0	0	0	0	0	0	0	0	0	0	0	0	0.000146402	0	0	0	0	0	0	0	0	0	0	0	0	0	0	0	0	0	0	0	0	0	0	0	0	0	0
Methylobacteriaceae	Methylobacterium	0.000456517	0.00016169	0	8.01603e-05	0	0.000149031	0.000363612	2.90048e-05	5.91314e-05	0	0.0128714	0	0.000119275	0	0.000248591	0	3.84157e-05	0.000132908	5.76502e-05	0.000219603	0.00035886	0	0.000210659	0.000538851	0.000119239	5.20833e-05	0.000116043	0.000196377	6.18429e-05	0.000161377	0	0	5.48186e-05	0	0.00046853	6.03573e-05	0	0.000352082	0.000861857	7.49569e-05	0	0	7.7232e-05	8.41538e-05	0.0015782	0
Methylocystaceae	Methylosinus	0	0	0	0	0	0	0	0	0	0	0.000317813	0	0	0	8.28638e-05	3.78e-05	7.68315e-05	0	0	0	0	0	0	0	0	0	0	0	0	0	0	0	0	0	0	0	0	0	0	0	0	0	0	0	0	0
Methylophilaceae	Methylophilus	0	0	0	0	0	0	0	0	0	0	0	0	0	0	0	0	0	0	0	0.000219603	0	0	0	0	0	0	0	4.90942e-05	0	0	0	0	0	0	0	0	0	0	0	0	0	0	0	0	0.000210427	0
Microbacteriaceae	Leucobacter	0	0	0	0	0	0	0	0	8.8697e-05	0	0	0	0	0	0	0	0	0	0	0	0	0	0	0	0	0	0	0	0	0	0	0	0	0	0	0	0	0	0	0	0	0	0	0	0	0
Microbacteriaceae	Microbacterium	0.000627711	0.000107793	0.000460061	0	0	0	0.000297501	5.80097e-05	0.000561748	0	0.0233593	0	0.000636132	0	0.0029831	3.78e-05	0	0	0.000749452	0.00124442	0.00035886	0	0	0.000969932	0.000178859	5.20833e-05	0.00040615	0.000392754	0	0.000484131	0.000367264	0	0.00038373	0	0	6.03573e-05	0	8.80204e-05	0.000369367	0	0	0	0	0	0.000999527	6.00492e-05
Micrococcaceae	Micrococcus	0	0	0	0	0	0	0	0	0	0	0	0	0	0	0	0	0	0	0	0	0	0	0	0	0	0	0	0	0	0	0	0	0	0	0	0	0	0	0.000369367	0	0	0	0	0	0	0
Micrococcaceae	Rothia	0.00861675	0.00107793	0.030479	0.00181697	0.0115932	0.00309985	0.00833003	0.0042057	0.000857405	0.0123797	0	0.000883783	0.00333969	0.00447413	0.00625621	0.0019656	0.0645	0.0785486	0.0001153	0.0164702	0.0434939	0.000542397	0.00189593	0.0050652	0.00131163	0.00234375	0.00249492	0.00402573	0.0315399	0.0041958	0.000428475	0.00381801	0.000986734	0.000249128	0	0.0414655	0.0462435	0.00660153	0.00196996	0.0355296	0.0127223	7.71605e-05	0.000231696	0.0381217	0.110632	0.00435357
Micromonosporaceae	Actinoplanes	0	0	0	0	0	0	0	0	0	0	0	0	0	0	0	0	0	0	0	0	0	0	0	0	0	0	0	0	0	0	0	0	0	0	0	0	0	0	0	0	0	0	0	0	0	0
Moraxellaceae	Acinetobacter	0	0	0.000517569	0	0.000165618	0	0	2.90048e-05	0	0	0.00158907	0	0	0	0.000124296	3.78e-05	0	0	0	0	0	0	0	0	0	0	5.80215e-05	0	0	0	0	0	0	0	0	0	0	0	0	0	0	0	0	0	0	0
Moraxellaceae	Moraxella	0	0	0	0	0	0	0	0	5.91314e-05	0	0	0	0	0	0	7.56001e-05	0	0	0	0	0	0	0	0	0	0	0	0	0	0	0	0	0	0	0	0	0	0	0	0	0	0	0	0	0	0
Mycobacteriaceae	Mycobacterium	5.70646e-05	0	0	0	0	0	0	0	0	0	0.000635627	0	0	0	0	0	0	0	0	0	0	0	0	0	0	0	0	0	0	0	0	0.000530279	0	0	0	0	0	0	0	0	0	0	0	0	0	0
Mycoplasmataceae	Mycoplasma	0	0	0	0	0	0	0	0	0	0	0	0	0	0.000252064	0	0	0	0	0	0	0	0	0	0	0	0	0	0	0	0	0	0	0	0	0	0	0	0	0	7.49569e-05	0	0	0	8.41538e-05	0	0
Neisseriaceae	Eikenella	0	0	0	0.000641283	0	0	0	0	0	0	0	0	0.000198791	0.00031508	0	0	0.000845146	0	0	0	0	0	0	0	0	0	0	0	0	0	0	0	0	0	0	0	0.00405423	8.80204e-05	0	0	0	0	0	0	0	0
Neisseriaceae	Kingella	0	0.000107793	0	8.01603e-05	0	0	0	0.000348058	0	0	0	0	0.00127226	0	0	0	0	0	0	0	0	0	0	0	0	0	0	4.90942e-05	0	0	0	0	0	0	0	0	0	0.00352082	0	0	0.000443066	0	0	0.000589077	0	0
Neisseriaceae	Neisseria	0	5.38967e-05	0	0.0274415	0.000165618	0	0	0	0	0	0	0.000994255	0	0.000126032	0	0	0	0	0	0	0	0	0	0	0	0	0.00336525	4.90942e-05	0	0	0	0.0125146	0	0	0	0	0.00152033	0.0206848	0	0	0.0065827	7.71605e-05	0	0	0	0
Nocardiaceae	Rhodococcus	0	5.38967e-05	0.000632584	0	0	0	0.00023139	0	0	2.89922e-05	0.000158907	0	3.97583e-05	0	0.000455751	0	0	0	0	0	0	0	0	0	0	0	0	0	0	0	0	0	0	0	0	0	0	0	0	0	0	0	0	0	0	0
Nocardioidaceae	Nocardioides	0	0	0	0	0	0	0	0	0	0	0	0	0	0	0	0	0	0	0	0	0	0	0	0	0	0	0	0	0	0	0	0	0	0	0	0	0	0	0	0	0	0	0	0	5.26067e-05	0
Oxalobacteraceae		0	0	0	0	0	0	0	0	0	0	0.00047672	0	0	0	0	0	0	0	0	0	0	0	0	0	0	0	0	0	0	0	0	0	0	0	0	0	0	0	0	0	0	0	0	0	0	0
Oxalobacteraceae	Janthinobacterium	0	0	0	8.01603e-05	0	0	0.000198334	0	0	2.89922e-05	0	0	0	0	0.000124296	0	3.84157e-05	0	0	0	0	0	0	0	0	0	0	0	0	0	0	0	0	0	0.000156177	0	0	0	0	7.49569e-05	0	0	0	0	0	0
Oxalobacteraceae	Massilia	0	0	0	0	0	0	0	0	8.8697e-05	0	0.000158907	0	0	0	0	0	0	0	0	0	0	0	0	0	0	0	0	0	0	0	0	0	0	0	0	0	0	0	0	0	0	0	0	0	0	0
Oxalobacteraceae	Naxibacter	0	0	0	0	0	0	0	0	0	0	0	0	0	0	0	0	0	0	0	0	0	0	0	0	0	0	0	0	0	0	0	0	0	0	0	0	0	0	0	0	0	0	0	0	0	0
Oxalobacteraceae	Undibacterium	0	0	0	0	0	8.94188e-05	0	0	0	2.89922e-05	0	0	0	0	0	0	0	0	0	0	0	0	0	0	0	0	0	0	0	0	0	0	0	0	0	0	0	0	0	0	0	0	0	0	0	0
Paenibacillaceae	Paenibacillus	0	0	0	0	0	0	0	0	0	0	0	0	0	0	0	0	0	0	0	0	0	0	0	0	0	0	0	0	0	0	6.12107e-05	0	0	0	0	0	0	0	0	0	0	0	0	0	0	0
Parachlamydiaceae	Neochlamydia	0	0	0	0	0	0	0	0	0	0	0	0	0	0	0	0	0	0	0	0	7.17721e-05	0	0	0	0	0	0	0	0	0	0	0	0	0	0	0	0	0	0	0	0	0	0	0	5.26067e-05	0
Pasteurellaceae	Actinobacillus	0	0	0	0	0	0	0	0	0	0	0	0	0	0	0	0	0	0	0	0	0	0	0	0	0	0	0	0	0	0	0	0	0	0	0	0	0	0.000264061	0	0	0.000569656	0	0	0	0	0
Pasteurellaceae	Aggregatibacter	0	0	0	0	5.52059e-05	0	0	0	0	0	0	0.00552364	0	0	0	0	0	0	0	0	0	0	0	0	0	0	0	0	0	0	0	0	0	0	0	0	0	8.80204e-05	0	0	0	0	0	0	0	0
Pasteurellaceae	Haemophilus	0	0.00016169	0	0.00753507	0.000110412	0	0	0.000435073	0	0	0	0.000441891	0.0021867	0.0100826	0.000538615	0.90928	0.53079	0.00132908	0.00155655	7.32011e-05	0	0	0	0	0	0	0.00255294	0.000343659	0	0	0	0.000848446	0	0	0	0	0	0.00739372	0	0	0.00405089	0	0	0	0	0
Peptococcaceae	Finegoldia	0	0	0	0	0	0	0	0	0	0	0.00158907	0	0	0	0	0	0	0	0	0	0	0	0	0	0	0	0	0	0	0	0	0	0	0	0	0	0	0	0	0	0	0	0	0	0	6.00492e-05
Peptococcaceae	Peptococcus	0	0	0	0	0	0	0	0	0	0	0	0	0	0	0	0	0	0	0	0	0	0	0	0	0	0	0	0	0	0	0	0	0	0	0	0	0	0	0	0	0	0	0	0	0	0
Peptostreptococcaceae		0	0	0	0	0	0	0	0	0	0	0	0	0	0	0	0	7.68315e-05	0	0	0	0	0	0	0	0	0	0	0	0	0	0	0	0	0	0	0	0	0	0	0	0	0	0	0	0	0
Peptostreptococcaceae	Filifactor	0	0	0	0	0	0	0	0	0	0	0	0	0	0	0	0	0.000576236	0	0	0	0	0	0	0	0	0	0	0	0	0	0	0	0	0	0	0	0	0	0	0	0	0	0	0	0	0
Peptostreptococcaceae	Parvimonas	0	0	0	0	0	0	0	0	0	0	0	0	0.000318066	0.0011973	0	0	0.000115247	0	0	7.32011e-05	0	0	0	0	0	0	0	0	0	0	0	0	0	0	0	0.00169	0.00342075	0	0	0	0.000189885	0	0	0	0	0
Peptostreptococcaceae	Peptoniphilus	0	0	0	0	0	0	0	0	0	0	0	0	0	0	0	0	0	0	0	7.32011e-05	0	0	0	0	0	0	0	0	0	0	0	0	0	0	0	0	0	0	0	0	0	0	0	0	0	0.000540443
Peptostreptococcaceae	Peptostreptococcus	0	0	0	0	0	0	0	0	0	0	0	0	0	0.000504128	0	0	0.00111406	0	5.76502e-05	0	0	0	0	0	0	0	0	0	0	0	0	0	0	0	0	0	0.000380084	0	0	0	0	0	0	0.0220483	0	0
Phyllobacteriaceae	Mesorhizobium	0.000171194	0	0	0.000133601	0	2.98063e-05	0.000165278	5.80097e-05	8.8697e-05	0	0.00826315	0	0.000119275	0	0.00219589	0	7.68315e-05	0	0.000172951	0.000512408	7.17721e-05	0	0	0.000323311	5.96196e-05	0	5.80215e-05	0.000490942	0.000123686	0.000322754	0.000122421	0	5.48186e-05	0	0	0	0	0	0	0	0	0	0	0	0.00199905	3.00246e-05
Phyllobacteriaceae	Phyllobacterium	0	0	0	0	0	0	0	0	0	0	0	0	0	0	0	0	0	0	0	0	0	0	0	0	0	0	0	0	0	0	0	0	0	0	0	0	0	0	0	0	0	0	0	0	0	0
Piscirickettsiaceae	Cycloclasticus	0	0	0	0	0	0	0	0	0	0	0	0	0	0	0	0	0	0	0	0	0	0	0	0	0	0	0	0	0	0	0	0	0	0	0	0	0	0	0	0	6.32951e-05	0	0	0	0	0
Planctomycetaceae		0	0	0	0	0	0	0	0	0	0	0.00444939	0	0	0	0	0	0	0	0	0	0	0	0	0	0	0	0	0	0	0	0	0	0	0	0	0	0	0	0	0	0	0	0	0	0	0
Planctomycetaceae	Gemmata	0	0	0.000402553	0	0	0	0	0	0	0	0.0103289	0	0	0	8.28638e-05	3.78e-05	0.000230494	0.000132908	0	0	0	0	0	0	0	0	0	0	0	0	0	0	0	0	0	0	0	0	0	0	0	0	0	0	0	0
Planctomycetaceae	Pirellula	0	0	0	0	0	0	0	0	0	0	0	0.000110473	0	0	0	0	0	0	0	0	0	0	0	0	0	0	0	0	0	0	0	0	0	0	0	0	0	0	0	0	0	0	0	0	0	0
Planococcaceae	Planococcus	0	0	0	0.000267201	0	0	3.30557e-05	0	0	0	0	0	0	0	0	0	0	0	0	0	0	0	0	0	0	0	0	0	0	0	0	0	0	0	0	0	0	0	0	0	0	0	0	0	0	0
Polyangiaceae	Sorangium	0	0	0	0	0	0	0	0	0	0	0.000635627	0	0	0	0	3.78e-05	0.000153663	0	0	0	0	0	0	0	0	0	0	0	0	0	0	0	0	0	0	0	0	0	0	0	0	0	0	0	0	0
Porphyromonadaceae	Paludibacter	0	0	0	0	0	0	0	0	0	0	0	0	0	0	0	0	0	0	0	0	0	0	0	0	0	0	0	4.90942e-05	0	0	0	0	5.48186e-05	0	0	0	0	0	0	0	0	0	0	0.000504923	0.000210427	0
Porphyromonadaceae	Porphyromonas	0.000970098	0.000970141	0.123641	0.00288577	5.52059e-05	0	0	0.000261044	0	0	0	0.000994255	0.00393607	0.00863318	0.0209645	0.0003402	0.00591602	0.0107656	0	0	0	0	0	0	0	0	0	0	0	0	0	0	0.00367284	0	0	0.0360333	0.0220448	0.00176041	0	0	0.00208874	0	0	0.0281074	0	9.00739e-05
Porphyromonadaceae	Tannerella	0	0.000107793	0	2.67201e-05	0.000331236	0	0	0	0	0	0	0	3.97583e-05	0.000378096	0	0	0.00714533	0	0	0	0	0	0	0	0	0	0	0	0	5.37924e-05	0	0	0	0	0	0.000120715	0	8.80204e-05	0	0	0.000189885	0	0	0	0	0
Prevotellaceae	Prevotella	0.00445104	0.000646761	0.00626833	0.00972612	0.0122005	0.00336811	0.00773503	0.0849842	0.000147828	0	0	0	0.00870706	0.0291134	0.00729201	0.00756001	0.0527064	0	0.000461201	0.000366005	0.662169	0.96384	0.472404	0.722707	0	0	0	0.146006	0.18423	0.0624529	0.00195874	0.00519673	0.0124438	0	0	0.274143	0.116432	0.00545727	0.0082492	0.198636	0.0189252	0.000231481	0.000231696	0.310443	0.148719	0.0108689
Propionibacteriaceae	Microlunatus	0	0	0	0	0	0	0	0	0	0	0	0	0	0	0	0	0	0	0	0	0	0	0	0	0	0	0	0	0	0	0	0	0	0	0	0	0	0	0	0	0	0	0	0	0	0
Propionibacteriaceae	Propionibacterium	0.000570646	5.38967e-05	0.000115015	0.000160321	5.52059e-05	8.94188e-05	0.000132223	0.000203034	0.000354788	0.000173953	0.00222469	0.000552364	0	6.30159e-05	0.000207159	0	0.00026891	0	0.000172951	0	0	0	0.000315989	0.00010777	0	0	0	0	0	0	0	0	0	0.000124564	0	0	0	0	0.000369367	0	0	7.71605e-05	0	0.000168308	0	0
Pseudomonadaceae	Pseudomonas	0.472438	0.406813	0.00626833	0.311797	0.873854	0.939791	0.909328	0.78519	0.869231	0.357967	0.285396	0.962771	0.922591	0.839309	0.856231	0.0584389	0.0263916	0.177964	0.977401	0.698046	0.00136367	0	0.00010533	0.00495743	0.973767	0.996042	0.965187	0.551917	0.296722	0.767456	0.975944	0.167568	0.93049	0.979073	0.995159	0.0322912	0.0715824	0.858991	0.903103	0.160333	0.814039	0.750694	0.998069	0.000252461	0.112999	0.490782
Pseudonocardiaceae	Saccharopolyspora	0	0	0	0	0	0	0	0	0	0	0	0	0	0	0	0	0	0	0	0	0	0	0	0	0	0	0	0	0	0	0	0	0	0	0	0	0	0	0	0	0	0	0	0	0	0
Rhizobiaceae	Rhizobium	0.000798904	5.38967e-05	0.0014952	0.00010688	0	2.98063e-05	0.000561946	0.000116019	0.000591314	2.89922e-05	0.0308279	0	7.95165e-05	0	0.00401889	0	0	0	0.000230601	0.00314765	0.000645948	0	0	0.00237095	0.000596196	0	0.000754279	0.00112917	0.000247372	0.00112964	0.000428475	0	0.000164456	0	0	0	0	0	0	0	0	0	0	8.41538e-05	0.00426114	3.00246e-05
Rhodobacteraceae	Paracoccus	0	0	0	0	0	0	0	5.80097e-05	0	0	0	0	0	0	0	0	0	0	0	0	0	0	0	0	0	0	0	0	0	0	0	0	0	0	0	0	0	0	0	0	0	0	0	0	0	0
Rhodocyclaceae	Methyloversatilis	0	0	0	0	0	0	0	0	0	0	0	0	0	0	0	0	0	0	0	0	0	0	0	0	0	0	0	0	0	0	0	0	0	0	0	0	0	0	0	0	0	0	0	0	0	0
Rhodocyclaceae	Uliginosibacterium	0	0	0.00023003	0	0	0	0	0	0	0	0	0	0	0	0	0	0	0	0	0	0	0	0	0	0	0	0	0	0	0	0	0	0	0	0	0	0	0	0	0	0	0	0	0	0	0
Rikenellaceae		0	0	0	0	0	0	0	0	0	0	0	0	0	0	0	0	0	0	0	0	0	0	0	0	0	0	0	0	0	0	0	0	0	0	0	0	0	0	0	0	0	0	0	0	0	0
Ruminococcaceae		0	0	0	0	0	0	0	0	0	0	0	0	3.97583e-05	0	0	0	0	0	0	0	0	0	0	0	0	0	0	0	0	0	0	0	0	0	0	0	0	0	0	0	0	0	0	0	0	0
Saprospiraceae	Haliscomenobacter	0	0	0	0	0	0	0	0	0	0	0	0	0	0	0	0	0	0	0	0	0	0	0	0	0	0	0	0	0	0	0	0	0	0	0	0	0	0	0	0	0	0	0	0	0	0
Sinobacteraceae		5.70646e-05	0	5.75076e-05	0	0	0	0	0	0	0	0	0	0	0	0	0	0.000192079	0.000132908	0	0	0	0	0	0	0	0	0	0	0	0	0	0	0	0	0	0	0	0	0	0	0	0	0	0	0	0
Sphingobacteriaceae	Sphingobacteriaceae	0	0	0	0	0	0	0	0	2.95657e-05	0	0.000158907	0	0	0	0	0	0	0	0	0	0	0	0	0	0	0	0	0	0	0	0	0	0	0	0	0	0	0	0	0	0	0	0	0	0	0
Sphingomonadaceae	Novosphingobium	0	0	0	0	0	0	0	0	0	0	0	0	0	0	0	0	0	0	0	0	0.000143544	0	0	0	0	0	0	0	0	5.37924e-05	0	0	0	0	0	0	0	0	0	0	0	0	0	0	0.000105213	0
Sphingomonadaceae	Sphingobium	0	0	0.00023003	0	0	0	0	0	0	0	0.00508502	0	0	0	0	0	0	0	0	0	0	0	0	0	0	0	0	0	0	0	0	0	0	0	0	0	0	0	0	0	0	0	0	0	0	0
Sphingomonadaceae	Sphingomonas	0.000570646	0	0.000575076	5.34402e-05	5.52059e-05	0.00023845	0.000495835	2.90048e-05	0.000266091	2.89922e-05	0.0583188	0.000662837	0.00023855	6.30159e-05	0.00198873	0.000189	0	0.000265816	0.000345901	0.00117122	0.00035886	0	0	0.0010777	0.000178859	0.00015625	0.000174064	0.000834602	0.000309215	0.000645508	0.000244843	0	0.000328911	0	0	0	0	0	0	0.000299828	0	0	0	0	0.00168341	9.00739e-05
Sphingomonadaceae	Sphingopyxis	0	0	0	0	0	0	0	0	0	0	0	0	0	0	0	0	3.84157e-05	0	0	0	0	0	0	0	0	0	0	0	0	0	0	0	0	0	0	0	0	0	0	0	0	0	0	0	0	0
Spirochaetaceae	Treponema	0	0	0	2.67201e-05	0	0	0	0	0	0	0	0	7.95165e-05	0	0	0	0	0	0	0	0	0	0	0	0	0	0	0	0	0	0	0	0	0	0	0.000301787	0	0	0	0.000149914	0	0	0	8.41538e-05	0	0
Staphylococcaceae	Nosocomiicoccus	0	0	0	0	0	0	0	0	0	0	0.000158907	0	0	0	0	0	0	0	0	0	0	0	0	0	0	0	0	0	0	0	0	0	0	0	0	0	0	0	0	0	0	0	0	0	0	0
Staphylococcaceae	Staphylococcus	0	5.38967e-05	0.00132268	0.000133601	0	2.98063e-05	0.00023139	2.90048e-05	0.113887	0.405427	0.0991578	0.0136986	0.0211514	0	0.00111866	0.0040824	0.129499	0.295056	0.0107229	0.0554132	7.17721e-05	9.03996e-05	0	0.000538851	0.0123413	0	0.00290107	0	0	0.000268962	0.0169554	0	0	0	0	0.00416465	0.0216648	0.0139072	0.0229008	0.0586163	0	0.000154321	0	0	0	0
Streptococcaceae	Lactococcus	0	0	0	0	0	0	0.000165278	0	0	0	0.0171619	0	0	0	0	0	0	0	0	0	0	0	0	0	0	0	0	0	0	0	0	0	0	0	0	0	0	0	0	0	0.000189885	0	0	0	0.00031564	0
Streptococcaceae	Streptococcus	0.0166058	0.00134742	0.0332969	0.0285905	0.0779508	0.0168107	0.0520627	0.0739914	0.00756881	0.202946	0.0130304	0.00850641	0.0222249	0.075052	0.0490554	0.0109998	0.0783297	0.383041	0.00207541	0.14384	0.23979	0.0242271	0.433432	0.173941	0.00703512	0.000104167	0.0165361	0.207521	0.425541	0.129155	0.00159148	0.0363771	0.0449512	0.000996512	0	0.17069	0.0931205	0.0487633	0.00775671	0.175099	0.0808912	0.000925926	0.000154464	0.377346	0.448472	0.448268
Synergistaceae		0	0	0	0	0	0	0	0	0	0	0	0	7.95165e-05	0	0	0	0	0	0	0	0	0	0	0	0	0	0	0	0	0	0	0	0	0	0	0	0	0	0	0	0	0	0	0	0	0
Thermoactinomycetaceae	Planifilum	0	0	0	0	0	0	0	0	0	0	0	0	0	0	0	0	0	0	0	0	0	0	0	0	0	0	0	0	0	0	0	0	0	0	0	0	0	0	0	0	0.00012659	0	0	0	0	0
Unassigned	Anaerococcus	0	0	0	0	0	0	0	2.90048e-05	0	0.000144961	0	0	0	0	0	0	0	0	5.76502e-05	0	0	0	0	0	0	0	0	0	0	0	0	0	0	0.000249128	0	0	0	0	0	0	0	0	0	0	0	0.00228187
Unassigned	Caedibacter	0	0	0	0	0	0	0	0	0	0	0	0	0	0	0	0	0	0	0	0	0	0	0	0	0	0	0	0	0	0	0	0	0	0	0	0	0	0	0	0	0	0	0	0	0	0
Unassigned	Captivus	0	0	0	0	0	0	0	0	0	0	0.00460829	0	0	0	4.14319e-05	0	3.84157e-05	0	0	0	0	0	0	0	0	0	0	0	0	0	0	0	0	0	0	0	0	0	0	0	0	0	0	0	0	0
Unassigned	Gemella	0.000228258	5.38967e-05	0	0.00566466	0.0018218	0	0	0.000232039	0.000118263	0.0118868	0	0	0.000755407	0.00182746	0.00517899	0.0004158	0.0183627	0.0104997	5.76502e-05	0	0	0.000271199	0	0	0.000178859	0	0.000986365	0.00112917	0.004329	0.00322754	0	0.00509068	0.000274093	0	0	0.038689	0.010389	0.0047531	0.000246245	0.0170902	0.013735	0	0	0.0106034	0.0179915	0
Unassigned	Mogibacterium	0	0	0	0	0.000441647	5.96125e-05	0.000330557	0.00208835	0	0	0	0	3.97583e-05	0.000567143	0	3.78e-05	0.000729899	0	0	0	0	0	0	0	0	0	0	0	0	5.37924e-05	0	0.00148478	0	0	0	0.00138822	0	0	0	0	0.00012659	0	0	0	0	0.000690566
Unassigned	Nordella	0	0	0	0	0	0	0	0	0	0	0	0	0	0	0	0	0	0	0	0	0	0	0	0	0	0	0	0	0	0	0	0	0	0	0	0	0	0	0	0	0	0	0	0	0	0
Unassigned	Odyssella	0	0	0	0	0	0	0	0	0	0	0.000317813	0	0	0	4.14319e-05	0	7.68315e-05	0	0	0	0	0	0	0	0	0	0	0	0	0	0	0	0	0	0	0	0	0	0	0	0	0	0	0	0	0
Unassigned	Synechococcus	0	0	0	0	0	0	0	0	0	0	0	0	0	0	0	0	0	0	0	0	0	0	0	0	0	0	0	0	0	0	0	0	0	0	0	0	0	0	0	0	0	0	0	0	0	0
Veillonellaceae	Dialister	0	0	0	0	0	5.96125e-05	0.000727225	0.0023784	0	0	0	0	0.000278308	6.30159e-05	0	0	0	0	0	0	0	0	0	0	0	0	0	9.81884e-05	6.18429e-05	0	0	0	0	0	0	0.000120715	0.000126695	8.80204e-05	0	0	0.000253181	0	0	0	0.00031564	9.00739e-05
Veillonellaceae	Megasphaera	0	0	0	0	0	0	0.000132223	0.000261044	0	0	0	0	7.95165e-05	0.000504128	0	0	0	0	0	0	0	0	0	0	0	0	0	0.00397663	0.00105133	0.000215169	0	0	0	0	0	0	0	0.000528123	0	0.00277341	0.000506361	0	0	0	0.00357725	0
Veillonellaceae	Selenomonas	0	0.000107793	0	0	0.000165618	0	0	0.000203034	0	0	0	0	0.000119275	0.000756191	0	0	0	0	5.76502e-05	0	0	0	0	0	0	0	0	0.000638225	6.18429e-05	0.000699301	0	0.00159084	0	0	0	0	0	0.000264061	0	0	0.00012659	0	0	0	0.00152559	0.000330271
Veillonellaceae	Veillonella	5.70646e-05	0.000808451	0.0209328	0.00112224	0	0.000804769	0.00399974	0.00339357	0	0.000347907	0	0.000331418	0.00159033	0.00485223	0.00410176	0.0021924	0.00868196	0.000132908	0	0.0277432	0.0304314	0.00153679	0.0736254	0.0343787	0.000417337	5.20833e-05	0.000638236	0.032844	0.0181818	0.00968263	0.000122421	0.000424223	0.00153492	0	0	0.0032593	0.00861523	0.00299269	0.000861857	0.06956	0.00879803	0.000771605	7.7232e-05	0.0117815	0.0317218	0.00213175
Verrucomicrobiaceae	Luteolibacter	0	0	0	0	0	0	0	0.000116019	5.91314e-05	0	0	0	0	0	0	0	0	0	0	0	0	0	0	0	0	0	0	0	0	0	0	0	0	0	0	0	0	0	0	0	0	0	0	0	0	0
Verrucomicrobiaceae	Verrucomicrobium	0	0	0	0	0	0	0	0	0	0	0	0	0	0	0	0	0	0	0	0	0	0	0	0	0	0	0	0	0	0	0	0	0	0	0	0	0	0	0	0	0	0	0	0	0	0
Vibrionaceae	Vibrio	0	0	0	0	0	0	0	0	5.91314e-05	2.89922e-05	0	0	0	0	0	0	0	0	0	0	0	0	0	0	0	0	0	0	0	0	0	0	0	0	0	0	0	0	0	0	0	0	0	0	0	0
Xanthomonadaceae	Lysobacter	0	0	0	0	0	0	0	0	0	0	0	0.000110473	0	0	0	0	0	0	0	0	0	0	0	0	0	0	0	0	0	0	0	0	0	0	0	0	0	0	0	0	0	0	0	0	0	0
Xanthomonadaceae	Pseudoxanthomonas	0	0	0	0	0	0	0	0	0	0	0	0	0	0	0	0	0	0	0	0	0	0	0	0	0	0	0	0	0	0	0	0	0	0	0	0	0	0	0	0	0	0	0	0	0	0
Xanthomonadaceae	Rhodanobacter	0	0	0	0	0	0	0	0	0	0	0	0	0	0	0	3.78e-05	0	0	0	0	0	0	0	0	0	0	0	0	0	0	0	0	0	0	0	0	0	0	0	0	0	0	0	0	0	0
Xanthomonadaceae	Silanimonas	0	0	0	0	0	0	0	0	0	0	0	0	0	0	0	0	0	0	0	0	0	0	0	0	0	0	0	0	0	0	6.12107e-05	0	0	0	0	0	0	0	0	0	0	0	0	0	5.26067e-05	0
Xanthomonadaceae	Stenotrophomonas	0.00148368	5.38967e-05	0.00155271	0.00010688	0	0.0110581	0.000925559	0.000377063	0.000739142	8.69767e-05	0.0556174	0	0.00111323	0	0.00513755	0.0002646	0.00764473	0.0211324	0.00224836	0.0064417	0.00143544	0.000361598	0.00010533	0.007975	0.00131163	0.000260417	0.00168262	0.0025038	0.000494743	0.00155998	0.000979372	0	0.00224756	0.0176881	0.000156177	0.000181072	0	8.80204e-05	0.0374292	0.142643	0.000316476	0	0	0.000504923	0.00720711	0.000300246
Xanthomonadaceae	Xanthomonas	0	0	0	0	0	0	0	0	0	0	0	0	0	0	0	0	0	0	0	0	0	0	0	0	0	0	0	4.90942e-05	0	0	0	0	0	0	0	0	0	0	0	0	0	0	0	0	0	0
